# Supplementary material for: Atorvastatin Attenuates Diet-Induced Non-Alcoholic Steatohepatitis in APOE*3-Leiden Mice by Reducing Hepatic Inflammation
Source: Int J Mol Sci. 2023 Apr 25;24(9):7818. doi: 10.3390/ijms24097818 (PMC10178767; doi:10.3390/ijms24097818)
Supplement: Supplementary file 1 [file ijms-24-07818-s001.zip]

Archive with 1 entries (1 files):
- ijms-2348358-supplementary.pdf
